# Supplementary material for: Calibration of Low-Cost NO2 Sensors through Environmental Factor Correction
Source: Toxics. 2021 Oct 28;9(11):281. doi: 10.3390/toxics9110281 (PMC8624883; doi:10.3390/toxics9110281)
Supplement: Supplementary file 1 [file toxics-09-00281-s001.zip]

Archive with 1 entries (1 files):
- toxics-1414773-supplementary.pdf
